# Supplementary material for: Optimal Medical Therapy for Heart Failure and Integrated Care in Patients With Atrial Fibrillation: A Report From the ESC‐EHRA EORP Atrial Fibrillation Long‐Term General Registry
Source: J Am Heart Assoc. 2024 Dec 20;14(1):e030499. doi: 10.1161/JAHA.123.030499 (PMC12054469; doi:10.1161/JAHA.123.030499)
Supplement: Supplementary file 1 — Data S1 Tables S1–S4 Figures S1–S5 [file JAH3-14-e030499-s001.zip]

Archive with 2 entries (2 files):
- data supplement for publication.pdf
- STROBE_Checklist.pdf
